# Supplementary material for: Effectiveness of Exogenous Ketone Salts in Enhancing Circulating Acetoacetate Levels—A Pilot Study in Healthy Adults
Source: Nutrients. 2025 May 14;17(10):1665. doi: 10.3390/nu17101665 (PMC12113729; doi:10.3390/nu17101665)
Supplement: Supplementary file 1 [file nutrients-17-01665-s001.zip]

Archive with 1 entries (1 files):
- nutrients-3562415-supplementary.pdf
